# Supplementary material for: ﻿Systematics of Lepidocyrtinusboneti Denis, 1948 (Collembola, Seirinae) reveals a new position for the species within Seirinae
Source: Zookeys. 2023 Mar 7;1152:97–118. doi: 10.3897/zookeys.1152.99161 (PMC10193586; doi:10.3897/zookeys.1152.99161)
Supplement: XML Treatment for Seira boneti [file zookeys.1152.99161-treatment1.xml]

<!DOCTYPE tp:taxon-treatment
  PUBLIC "-//TaxonX//DTD Taxonomic Treatment Publishing DTD v0 20100105//EN" "tax-treatment-NSO.dtd">
<tp:taxon-treatment xmlns:tp="http://www.plazi.org/taxpub"><tp:treatment-meta><kwd-group><label>Taxon classification</label><kwd>
                  <named-content content-type="kingdom">Animalia</named-content>
                </kwd><kwd>
                  <named-content content-type="order">Collembola</named-content>
                </kwd><kwd>
                  <named-content content-type="family">Entomobryidae</named-content>
                </kwd></kwd-group><mixed-citation publication-type="journal"><person-group><name><surname>Godeiro</surname><given-names>Nerivania Nunes</given-names></name><name><surname>Bu</surname><given-names>Yun</given-names></name><name><surname>Nilsai</surname><given-names>Areeruk</given-names></name><name><surname>Deharveng</surname><given-names>Louis</given-names></name><name><surname>Cipola</surname><given-names>Nikolas Gioia</given-names></name></person-group><article-title>﻿Systematics of <italic><tp:taxon-name><tp:taxon-name-part taxon-name-part-type="genus" reg="Lepidocyrtinus">Lepidocyrtinus</tp:taxon-name-part><tp:taxon-name-part taxon-name-part-type="species" reg="boneti">boneti</tp:taxon-name-part></tp:taxon-name></italic> Denis, 1948 (<tp:taxon-name><tp:taxon-name-part taxon-name-part-type="order">Collembola</tp:taxon-name-part></tp:taxon-name>, <tp:taxon-name><tp:taxon-name-part taxon-name-part-type="subfamily">Seirinae</tp:taxon-name-part></tp:taxon-name>) reveals a new position for the species within <tp:taxon-name><tp:taxon-name-part taxon-name-part-type="subfamily">Seirinae</tp:taxon-name-part></tp:taxon-name></article-title><source>Zookeys</source><day>07</day><month>03</month><year>2023</year><volume>1152</volume><fpage>97</fpage><lpage>118</lpage><pub-id pub-id-type="doi">10.3897/zookeys.1152.99161</pub-id></mixed-citation></tp:treatment-meta><tp:nomenclature><label>﻿</label><tp:taxon-name>
                <object-id xmlns:xlink="http://www.w3.org/1999/xlink" content-type="arpha" xlink:type="simple">F8D28BDE-CD86-55FC-B437-4FED5157AA55</object-id>
                <tp:taxon-name-part taxon-name-part-type="genus" reg="Seira">Seira</tp:taxon-name-part>
                <tp:taxon-name-part taxon-name-part-type="species" reg="boneti">boneti</tp:taxon-name-part>
              </tp:taxon-name><tp:taxon-authority>(Denis, 1948)</tp:taxon-authority><tp:taxon-status xmlns:xlink="http://www.w3.org/1999/xlink" xlink:type="simple">comb. nov.</tp:taxon-status><xref ref-type="fig" rid="F3">Figs 3</xref><xref ref-type="fig" rid="F4">, 4</xref><xref ref-type="fig" rid="F5">, 5</xref><xref ref-type="fig" rid="F6">, 6</xref><xref ref-type="fig" rid="F7">, 7</xref><xref ref-type="fig" rid="F8">, 8</xref><xref ref-type="fig" rid="F9">, 9</xref><tp:nomenclature-citation-list><tp:nomenclature-citation><tp:taxon-name>
                    <tp:taxon-name-part taxon-name-part-type="genus" reg="Lepidocyrtinus">Lepidocyrtinus</tp:taxon-name-part>
                    <tp:taxon-name-part taxon-name-part-type="species" reg="boneti">boneti</tp:taxon-name-part>
                  </tp:taxon-name><comment>Denis, 1948: 261, fig. 26, Vietnam and Cambodia.</comment></tp:nomenclature-citation></tp:nomenclature-citation-list></tp:nomenclature><tp:treatment-sec sec-type="Typological note" id="SECID0EDKAG"><title>Typological note.</title><p><italic><tp:taxon-name><tp:taxon-name-part taxon-name-part-type="genus" reg="Seira">Seira</tp:taxon-name-part><tp:taxon-name-part taxon-name-part-type="species" reg="boneti">boneti</tp:taxon-name-part></tp:taxon-name></italic> comb. nov. was described based on 18 specimens from five localities of Vietnam and Cambodia (Figs <xref ref-type="fig" rid="F4">4</xref>, <xref ref-type="fig" rid="F5">5</xref>), which are deposited in the <named-content xmlns:xlink="http://www.w3.org/1999/xlink" content-type="dwc:institutional_code" xlink:title="Muséum National d’Histoire Naturelle" xlink:href="http://grbio.org/institution/museum-national-dhistoire-naturelle-2" xlink:type="simple">MNHN</named-content>, Paris. The description of <italic><tp:taxon-name><tp:taxon-name-part taxon-name-part-type="genus" reg="Seira">S.</tp:taxon-name-part><tp:taxon-name-part taxon-name-part-type="species" reg="boneti">boneti</tp:taxon-name-part></tp:taxon-name></italic> comb. nov. was based on a series of 13 syntypes (ICZN 2000, chapter 16, Article 73.2), without a designated holotype. Hence, we designate a lectotype, as well as paralectotypes for the other specimens from the same locality, Câuda [Cầu Đá, Nha Trang], Vietnam (ICZN 2000, chapter 16, Articles 73.2.2 and 74). From now, this becomes the type locality of <italic><tp:taxon-name><tp:taxon-name-part taxon-name-part-type="genus" reg="Seira">S.</tp:taxon-name-part><tp:taxon-name-part taxon-name-part-type="species" reg="boneti">boneti</tp:taxon-name-part></tp:taxon-name></italic> comb. nov. (ICZN 2000, chapter 16, Articles 73.2.3 and 76.2).</p><fig id="F3" position="float" orientation="portrait"><object-id xmlns:xlink="http://www.w3.org/1999/xlink" content-type="doi" xlink:type="simple">10.3897/zookeys.1152.99161.figure3</object-id><object-id xmlns:xlink="http://www.w3.org/1999/xlink" content-type="arpha" xlink:type="simple">6498A704-8A50-54B3-BC95-0F50EE3B929F</object-id><label>Figure 3.</label><caption><p>Symbols used in the chaetotaxy redescription of <italic><tp:taxon-name><tp:taxon-name-part taxon-name-part-type="genus" reg="Seira">Seira</tp:taxon-name-part><tp:taxon-name-part taxon-name-part-type="species" reg="boneti">boneti</tp:taxon-name-part></tp:taxon-name></italic> comb. nov.</p></caption><graphic xmlns:xlink="http://www.w3.org/1999/xlink" xlink:href="zookeys-1152-097_article-99161__-g003.jpg" position="float" orientation="portrait" xlink:type="simple" id="oo_820954.jpg"><uri content-type="original_file" xlink:type="simple">https://binary.pensoft.net/fig/820954</uri></graphic></fig><fig id="F4" position="float" orientation="portrait"><object-id xmlns:xlink="http://www.w3.org/1999/xlink" content-type="doi" xlink:type="simple">10.3897/zookeys.1152.99161.figure4</object-id><object-id xmlns:xlink="http://www.w3.org/1999/xlink" content-type="arpha" xlink:type="simple">D756C9C7-065F-54DC-AD3A-A6B35F56DA13</object-id><label>Figure 4.</label><caption><p>Syntypes slides of <italic><tp:taxon-name><tp:taxon-name-part taxon-name-part-type="genus" reg="Seira">S.</tp:taxon-name-part><tp:taxon-name-part taxon-name-part-type="species" reg="boneti">boneti</tp:taxon-name-part></tp:taxon-name></italic> comb. nov. deposited in <named-content xmlns:xlink="http://www.w3.org/1999/xlink" content-type="dwc:institutional_code" xlink:title="Muséum National d’Histoire Naturelle" xlink:href="http://grbio.org/institution/museum-national-dhistoire-naturelle-2" xlink:type="simple">MNHN</named-content> (Paris, France) <bold>A–H</bold> specimens from the type locality herein designated, Câuda [Cầu Đá, Nha Trang], Vietnam <bold>A</bold> lectotype designed <bold>B–H</bold> paralectotypes herein designated <bold>I</bold> specimens from Pic Lang Biang [Lang Biang Peak, Dalat], Vietnam <bold>J</bold> specimen from Cua-Be [Cầa Bé, Nha Trang], Vietnam <bold>K</bold> specimens from Réam [Ream], Cambodia <bold>L</bold> specimen from Kampot, Cambodia.</p></caption><graphic xmlns:xlink="http://www.w3.org/1999/xlink" xlink:href="zookeys-1152-097_article-99161__-g004.jpg" position="float" orientation="portrait" xlink:type="simple" id="oo_820955.jpg"><uri content-type="original_file" xlink:type="simple">https://binary.pensoft.net/fig/820955</uri></graphic></fig><fig id="F5" position="float" orientation="portrait"><object-id xmlns:xlink="http://www.w3.org/1999/xlink" content-type="doi" xlink:type="simple">10.3897/zookeys.1152.99161.figure5</object-id><object-id xmlns:xlink="http://www.w3.org/1999/xlink" content-type="arpha" xlink:type="simple">B6512397-9308-5FA0-BD6A-E876B7560290</object-id><label>Figure 5.</label><caption><p>Records map of <italic><tp:taxon-name><tp:taxon-name-part taxon-name-part-type="genus" reg="Seira">S.</tp:taxon-name-part><tp:taxon-name-part taxon-name-part-type="species" reg="boneti">boneti</tp:taxon-name-part></tp:taxon-name></italic> comb. nov. in Southeast Asia; star represents the type locality herein designated, Cầu Đá (Vietnam); circles in Cambodia and Vietnam are additional localities reported in the original description (Denis, 1948), and circle in Hainan Island is a new record for China.</p></caption><graphic xmlns:xlink="http://www.w3.org/1999/xlink" xlink:href="zookeys-1152-097_article-99161__-g005.jpg" position="float" orientation="portrait" xlink:type="simple" id="oo_820956.jpg"><uri content-type="original_file" xlink:type="simple">https://binary.pensoft.net/fig/820956</uri></graphic></fig></tp:treatment-sec><tp:treatment-sec sec-type="type material" id="SECID0EQOAG"><title>Type material.</title><p><bold><italic>Lectotype</italic></bold> (sex unclear, not possible to see) designated on slide (<named-content xmlns:xlink="http://www.w3.org/1999/xlink" content-type="dwc:institutional_code" xlink:title="Muséum National d’Histoire Naturelle" xlink:href="http://grbio.org/institution/museum-national-dhistoire-naturelle-2" xlink:type="simple">MNHN</named-content>): Vietnam, Câuda [Cầu Đá, Nha Trang], viii–i (Figs <xref ref-type="fig" rid="F4">4A</xref>, <xref ref-type="fig" rid="F5">5</xref>). <bold><italic>Paralectotypes</italic></bold> designated on slides (<named-content xmlns:xlink="http://www.w3.org/1999/xlink" content-type="dwc:institutional_code" xlink:title="Muséum National d’Histoire Naturelle" xlink:href="http://grbio.org/institution/museum-national-dhistoire-naturelle-2" xlink:type="simple">MNHN</named-content>): three specimens with the same data as the lectotype, two specimens collected ix.1929, one collected xii.1929, four collected x.1930, one collected x.1933, and one collected x-xi.1933 (Fig. <xref ref-type="fig" rid="F4">4B–G</xref>).</p></tp:treatment-sec><tp:treatment-sec sec-type="material" id="SECID0ESPAG"><title>Other examined material.</title><p>One specimen in slide (<named-content xmlns:xlink="http://www.w3.org/1999/xlink" content-type="dwc:institutional_code" xlink:title="Muséum National d’Histoire Naturelle" xlink:href="http://grbio.org/institution/museum-national-dhistoire-naturelle-2" xlink:type="simple">MNHN</named-content>): Vietnam, Pic Lang Biang [Lang Biang Peak, Dalat], 2,100 m., 1.ii.1931. One specimen on slide (<named-content xmlns:xlink="http://www.w3.org/1999/xlink" content-type="dwc:institutional_code" xlink:title="Muséum National d’Histoire Naturelle" xlink:href="http://grbio.org/institution/museum-national-dhistoire-naturelle-2" xlink:type="simple">MNHN</named-content>): Vietnam, Cua-Be [Cầa Bé, Nha Trang], x.1930. Two specimens pn slides (<named-content xmlns:xlink="http://www.w3.org/1999/xlink" content-type="dwc:institutional_code" xlink:title="Muséum National d’Histoire Naturelle" xlink:href="http://grbio.org/institution/museum-national-dhistoire-naturelle-2" xlink:type="simple">MNHN</named-content>): Cambodia, Réam [Ream]. One specimen in slide (<named-content xmlns:xlink="http://www.w3.org/1999/xlink" content-type="dwc:institutional_code" xlink:title="Muséum National d’Histoire Naturelle" xlink:href="http://grbio.org/institution/museum-national-dhistoire-naturelle-2" xlink:type="simple">MNHN</named-content>): Cambodia, Kampot (Figs <xref ref-type="fig" rid="F4">4H–L</xref>, <xref ref-type="fig" rid="F5">5</xref>). One male and four females on slides (SAN4 1–5): China, Hainan Island, Sanya Beach, Dadonghai forest in litter samples collected near ancient tombs, <named-content xmlns:xlink="http://www.w3.org/1999/xlink" content-type="dwc:verbatimCoordinates" xlink:type="simple"><named-content content-type="geo-json" specific-use="{&#34;type&#34;:&#34;Point&#34;,&#34;coordinates&#34;:[109.504056,18.218556]}" id="NCID0ETQAG" xlink:type="simple">18°13'06.8"N, 109°30'14.6"E</named-content></named-content> (Fig. <xref ref-type="fig" rid="F5">5</xref>), rain forest, 20 meters of altitude, entomological aspirator, 05.x.2021, NN Godeiro leg.</p></tp:treatment-sec><tp:treatment-sec sec-type="diagnosis" id="SECID0E3QAG"><title>Diagnosis.</title><p>Body with dark lateral spots on <abbrev xmlns:xlink="http://www.w3.org/1999/xlink" xlink:title="thoracic segment(s)" id="ABBRID0ECRAG" xlink:type="simple">Th</abbrev> III–<abbrev xmlns:xlink="http://www.w3.org/1999/xlink" xlink:title="abdominal segment(s)" id="ABBRID0EGRAG" xlink:type="simple">Abd</abbrev> I (rarely absent) and 1+1 smaller one on <abbrev xmlns:xlink="http://www.w3.org/1999/xlink" xlink:title="abdominal segment(s)" id="ABBRID0EKRAG" xlink:type="simple">Abd</abbrev> IV posteriorly. <abbrev xmlns:xlink="http://www.w3.org/1999/xlink" xlink:title="antennal segment(s)" id="ABBRID0EORAG" xlink:type="simple">Ant</abbrev> IV not annulated with an apical bulb bilobed; labral papillae conical, outer slightly smaller; labial papilla E <abbrev xmlns:xlink="http://www.w3.org/1999/xlink" xlink:title="lateral process of papilla E" id="ABBRID0ESRAG" xlink:type="simple">l.p</abbrev>. apically thinner and exceeding the apex of the papilla; head macrochaetotaxy with 8 ‘An’, 4 ‘A’, 3 ‘M’, 8 ‘S’, 5 ‘Pa’, 2 ‘Pm’, 4 ‘Pp’ and 2 ‘Pe’ <abbrev xmlns:xlink="http://www.w3.org/1999/xlink" xlink:title="macrochaeta(e)" id="ABBRID0EWRAG" xlink:type="simple">mac</abbrev>; <abbrev xmlns:xlink="http://www.w3.org/1999/xlink" xlink:title="thoracic segment(s)" id="ABBRID0E1RAG" xlink:type="simple">Th</abbrev> II with 11–12 anterior, 9 median and 17 posterior <abbrev xmlns:xlink="http://www.w3.org/1999/xlink" xlink:title="macrochaeta(e)" id="ABBRID0E5RAG" xlink:type="simple">mac</abbrev> (p5 <abbrev xmlns:xlink="http://www.w3.org/1999/xlink" xlink:title="macrochaeta(e)" id="ABBRID0ECSAG" xlink:type="simple">mac</abbrev> absent); <abbrev xmlns:xlink="http://www.w3.org/1999/xlink" xlink:title="thoracic segment(s)" id="ABBRID0EGSAG" xlink:type="simple">Th</abbrev> III–<abbrev xmlns:xlink="http://www.w3.org/1999/xlink" xlink:title="abdominal segment(s)" id="ABBRID0EKSAG" xlink:type="simple">Abd</abbrev> III with 14, 6–7, 4 and 1 inner <abbrev xmlns:xlink="http://www.w3.org/1999/xlink" xlink:title="macrochaeta(e)" id="ABBRID0EOSAG" xlink:type="simple">mac</abbrev>, respectively; <abbrev xmlns:xlink="http://www.w3.org/1999/xlink" xlink:title="abdominal segment(s)" id="ABBRID0ESSAG" xlink:type="simple">Abd</abbrev> IV with 12 or 13 inner and 19–23 lateral <abbrev xmlns:xlink="http://www.w3.org/1999/xlink" xlink:title="macrochaeta(e)" id="ABBRID0EWSAG" xlink:type="simple">mac</abbrev>; trochanteral organ with about 16–18 spine-like chaetae; unguis <abbrev xmlns:xlink="http://www.w3.org/1999/xlink" xlink:title="unpaired apical tooth" id="ABBRID0E1SAG" xlink:type="simple">a.t</abbrev>. present and unguiculus <abbrev xmlns:xlink="http://www.w3.org/1999/xlink" xlink:title="postero-external lamella" id="ABBRID0E5SAG" xlink:type="simple">pe</abbrev> lamella serrated; collophore anteriorly with 2 distal <abbrev xmlns:xlink="http://www.w3.org/1999/xlink" xlink:title="macrochaeta(e)" id="ABBRID0ECTAG" xlink:type="simple">mac</abbrev>, posteriorly with 3 spines on each side, lateral flap with 4 smooth and 9 ciliated chaetae; manubrium ventrally with 4 subapical chaetae, outer chaeta smaller than the inner chaeta; manubrial plate with 4 chaetae.</p></tp:treatment-sec><tp:treatment-sec sec-type="notes" id="SECID0EGTAG"><title>Note.</title><p>On the basis of color pattern and morphological information extracted from the lectotype and type material (despite the poor state of conservation), we consider that both populations are conspecific.</p></tp:treatment-sec><tp:treatment-sec sec-type="redescription" id="SECID0ELTAG"><title>Redescription.</title><p><bold><italic>Body</italic>.</bold> Total length (head + trunk) of specimens 2.28–2.51 mm (<italic>n</italic> = 2 paralectotypes), lectotype 1.68 mm. Specimens whitish with brownish pigment on <abbrev xmlns:xlink="http://www.w3.org/1999/xlink" xlink:title="antennal segment(s)" id="ABBRID0EYTAG" xlink:type="simple">Ant</abbrev> I–IV; dark blue pigment forming a spot on <abbrev xmlns:xlink="http://www.w3.org/1999/xlink" xlink:title="thoracic segment(s)" id="ABBRID0E3TAG" xlink:type="simple">Th</abbrev> III–<abbrev xmlns:xlink="http://www.w3.org/1999/xlink" xlink:title="abdominal segment(s)" id="ABBRID0EAUAG" xlink:type="simple">Abd</abbrev> I laterally (rarely absent) and a smaller spot postero-laterally on <abbrev xmlns:xlink="http://www.w3.org/1999/xlink" xlink:title="abdominal segment(s)" id="ABBRID0EEUAG" xlink:type="simple">Abd</abbrev> IV, coxae I, and femur III distally pigmented in dark-blue; eyepatches black (Fig. <xref ref-type="fig" rid="F6">6</xref>). Scales heavily ciliated, oval or elongated and apically rounded (rarely truncate, pointed or irregular) present on <abbrev xmlns:xlink="http://www.w3.org/1999/xlink" xlink:title="antennal segment(s)" id="ABBRID0EMUAG" xlink:type="simple">Ant</abbrev> I to proximal 1/4 of <abbrev xmlns:xlink="http://www.w3.org/1999/xlink" xlink:title="antennal segment(s)" id="ABBRID0EQUAG" xlink:type="simple">Ant</abbrev> III, dorsal and ventral head, thorax, and abdomen, legs (except empodia), collophore anteriorly, both sides of the manubrium and dens ventrally; <abbrev xmlns:xlink="http://www.w3.org/1999/xlink" xlink:title="macrochaeta(e)" id="ABBRID0EUUAG" xlink:type="simple">mac</abbrev> heavily ciliated apically, slightly foot shaped, rounded or acuminate; smooth microchaetae apically ramified or simple (Fig. <xref ref-type="fig" rid="F3">3</xref>).</p><fig id="F6" position="float" orientation="portrait"><object-id xmlns:xlink="http://www.w3.org/1999/xlink" content-type="doi" xlink:type="simple">10.3897/zookeys.1152.99161.figure6</object-id><object-id xmlns:xlink="http://www.w3.org/1999/xlink" content-type="arpha" xlink:type="simple">9B120A75-8B7F-5B46-92C4-51F02615692A</object-id><label>Figure 6.</label><caption><p><italic><tp:taxon-name><tp:taxon-name-part taxon-name-part-type="genus" reg="Seira">Seira</tp:taxon-name-part><tp:taxon-name-part taxon-name-part-type="species" reg="boneti">boneti</tp:taxon-name-part></tp:taxon-name></italic> comb. nov.: habitus of specimen fixed in alcohol from Hainan Island, China (lateral view). Scale bar: 0.5 mm.</p></caption><graphic xmlns:xlink="http://www.w3.org/1999/xlink" xlink:href="zookeys-1152-097_article-99161__-g006.jpg" position="float" orientation="portrait" xlink:type="simple" id="oo_820957.jpg"><uri content-type="original_file" xlink:type="simple">https://binary.pensoft.net/fig/820957</uri></graphic></fig><p><bold><italic>Head</italic>.</bold> Antennae shorter than the trunk (Fig. <xref ref-type="fig" rid="F6">6</xref>); ratio antennae: trunk = 1: 1.46–1.68 (n=3), lectotype 1: 1.46; antennal segments ratio as I: II: III: IV = 1: 1.24–1.55: 1.33–1.75: 2.20–3.11, lectotype 1: 1.55: 1.55: 2.75. <abbrev xmlns:xlink="http://www.w3.org/1999/xlink" xlink:title="antennal segment(s)" id="ABBRID0E6VAG" xlink:type="simple">Ant</abbrev> IV not annulated, with an apical bulb bilobed. <abbrev xmlns:xlink="http://www.w3.org/1999/xlink" xlink:title="antennal segment(s)" id="ABBRID0EDWAG" xlink:type="simple">Ant</abbrev> III distally with 2 finger-shaped <abbrev xmlns:xlink="http://www.w3.org/1999/xlink" xlink:title="specialised ordinary chaeta(e)" id="ABBRID0EHWAG" xlink:type="simple">sens</abbrev> (apical organ), some <abbrev xmlns:xlink="http://www.w3.org/1999/xlink" xlink:title="specialised ordinary chaeta(e)" id="ABBRID0ELWAG" xlink:type="simple">sens</abbrev> of different sizes and ciliated chaetae (Fig. <xref ref-type="fig" rid="F7">7A</xref>). <abbrev xmlns:xlink="http://www.w3.org/1999/xlink" xlink:title="antennal segment(s)" id="ABBRID0ETWAG" xlink:type="simple">Ant</abbrev> I dorsally with 1 outer <abbrev xmlns:xlink="http://www.w3.org/1999/xlink" xlink:title="macrochaeta(e)" id="ABBRID0EXWAG" xlink:type="simple">mac</abbrev>, 2 median <abbrev xmlns:xlink="http://www.w3.org/1999/xlink" xlink:title="specialised ordinary chaeta(e)" id="ABBRID0E2WAG" xlink:type="simple">sens</abbrev>, and 3 proximal <abbrev xmlns:xlink="http://www.w3.org/1999/xlink" xlink:title="specialised ordinary chaeta(e)" id="ABBRID0E6WAG" xlink:type="simple">sens</abbrev>-like smooth chaetae. Clypeal formula with 4 (l1–2), 6 (f), 3 (pf0–1) ciliated chaetae, l1–2 larger than the others and apically acuminate, two f smaller, others subequal (Fig. <xref ref-type="fig" rid="F7">7B</xref>). Four prelabral ciliated chaetae; labral formula with 4 (a1–2), 5 (m0–2), 5 (p0–2) smooth chaetae; a1 regular (not thick), p0–1 larger than others. Four labral papillae conical, outer papillae slightly smaller than the inner papillae (Fig. <xref ref-type="fig" rid="F7">7C</xref>). Labial palp with five main papillae (A–E) plus one hypostomal papilla (H) with 0, 5, 0, 4, 4, 2 guard appendages, respectively; labial papilla E with <abbrev xmlns:xlink="http://www.w3.org/1999/xlink" xlink:title="lateral process of papilla E" id="ABBRID0ELXAG" xlink:type="simple">l.p</abbrev>. apically thinner and exceeding the apex of the papilla (Fig. <xref ref-type="fig" rid="F7">7D</xref>). Eyes 8+8, A and B larger than the others, G and H smaller, with 5 interocular chaetae (q, s, p, r, t); head dorsal chaetotaxy (Fig. <xref ref-type="fig" rid="F7">7E</xref>) with 8 ‘An’ (An1a–1, An2–3), 4 ‘A’ (A0, A2–3, A5) , 3 ‘M’ (M1–2, M4), 6 ‘S’ (S0–7), 5 ‘Pa’ (Pa1–5), 2 ‘Pm’ (Pm1, Pm3), 4 ‘Pp’ (Pp1–4, Pp5) and 2 ‘Pe’ (Pe3–3p) <abbrev xmlns:xlink="http://www.w3.org/1999/xlink" xlink:title="macrochaeta(e)" id="ABBRID0EXXAG" xlink:type="simple">mac</abbrev>; 2 pairs of bothriotricha (1 subantennal and 1 post-ocellar) present. Basolateral and basomedian labial fields with chaetae a1–5 smooth (a2 largest), M1–2, E, L1–2 ciliated, r in a small smooth spine; labium with 5 subequal smooth chaetae (Fig. <xref ref-type="fig" rid="F7">7F</xref>). Maxillary palp with <abbrev xmlns:xlink="http://www.w3.org/1999/xlink" xlink:title="terminal appendage of maxillary palp" id="ABBRID0E6XAG" xlink:type="simple">t.a</abbrev>. smooth and <abbrev xmlns:xlink="http://www.w3.org/1999/xlink" xlink:title="basal chaeta of maxillary palp" id="ABBRID0EDYAG" xlink:type="simple">b.c</abbrev>. rough, thicker and 1.15 larger than the <abbrev xmlns:xlink="http://www.w3.org/1999/xlink" xlink:title="terminal appendage of maxillary palp" id="ABBRID0EHYAG" xlink:type="simple">t.a</abbrev>.; sublobal plate internally with 3 smooth main appendages (1 proximal slightly thinner and shorter) plus a minute smooth appendage distally. Ventral chaetotaxy with 15 ciliated chaetae; postlabial chaetotaxy with 4 (G1–4), 3 (H2–4), 4 (J1–4) chaetae, <abbrev xmlns:xlink="http://www.w3.org/1999/xlink" xlink:title="basal chaeta of maxillary palp" id="ABBRID0ELYAG" xlink:type="simple">b.c</abbrev>. and J2 thin, acuminate and elongated (J2 smaller that <abbrev xmlns:xlink="http://www.w3.org/1999/xlink" xlink:title="basal chaeta of maxillary palp" id="ABBRID0EPYAG" xlink:type="simple">b.c</abbrev>.), others subequal (Fig. <xref ref-type="fig" rid="F7">7F</xref>).</p><fig id="F7" position="float" orientation="portrait"><object-id xmlns:xlink="http://www.w3.org/1999/xlink" content-type="doi" xlink:type="simple">10.3897/zookeys.1152.99161.figure7</object-id><object-id xmlns:xlink="http://www.w3.org/1999/xlink" content-type="arpha" xlink:type="simple">1F81BE99-35F1-50B5-8201-57B8A584D263</object-id><label>Figure 7.</label><caption><p><italic><tp:taxon-name><tp:taxon-name-part taxon-name-part-type="genus" reg="Seira">Seira</tp:taxon-name-part><tp:taxon-name-part taxon-name-part-type="species" reg="boneti">boneti</tp:taxon-name-part></tp:taxon-name></italic> comb. nov.: head <bold>A</bold><abbrev xmlns:xlink="http://www.w3.org/1999/xlink" xlink:title="antennal segment(s)" id="ABBRID0EMZAG" xlink:type="simple">Ant</abbrev> III distal chaetotaxy (lateral view) <bold>B</bold> clypeal chaetotaxy <bold>C</bold> labral papillae <bold>D</bold> labial papilla E (right side) <bold>E</bold> head dorsal chaetotaxy (left side) <bold>F</bold> labial proximal chaetae, basomedian and basolateral labial fields, and complete postlabial chaetotaxy (right side).</p></caption><graphic xmlns:xlink="http://www.w3.org/1999/xlink" xlink:href="zookeys-1152-097_article-99161__-g007.jpg" position="float" orientation="portrait" xlink:type="simple" id="oo_820958.jpg"><uri content-type="original_file" xlink:type="simple">https://binary.pensoft.net/fig/820958</uri></graphic></fig><p><bold><italic>Thorax chaetotaxy</italic></bold> (Fig. <xref ref-type="fig" rid="F8">8A</xref>). <abbrev xmlns:xlink="http://www.w3.org/1999/xlink" xlink:title="thoracic segment(s)" id="ABBRID0EK1AG" xlink:type="simple">Th</abbrev> II ‘a’, ‘m’ and ‘p’ series with 11–12 (group a5, excluding the anterior collar), 9 (m1–1ip, m2–2i2, m4i–4p) and 17 (p1ip2–p1p3, p2a–2p, p2e–2ep, p3p–3i2) <abbrev xmlns:xlink="http://www.w3.org/1999/xlink" xlink:title="macrochaeta(e)" id="ABBRID0EO1AG" xlink:type="simple">mac</abbrev>, respectively. <abbrev xmlns:xlink="http://www.w3.org/1999/xlink" xlink:title="thoracic segment(s)" id="ABBRID0ES1AG" xlink:type="simple">Th</abbrev> III ‘a’, ‘m’ and ‘p’ series with 5 (a1–5), 2 (m1i, m6) and 8 (p1i–1p, p2a–2ea, p3) <abbrev xmlns:xlink="http://www.w3.org/1999/xlink" xlink:title="macrochaeta(e)" id="ABBRID0EW1AG" xlink:type="simple">mac</abbrev>, respectively. <abbrev xmlns:xlink="http://www.w3.org/1999/xlink" xlink:title="thoracic segment(s)" id="ABBRID0E11AG" xlink:type="simple">Th</abbrev> II–<abbrev xmlns:xlink="http://www.w3.org/1999/xlink" xlink:title="abdominal segment(s)" id="ABBRID0E51AG" xlink:type="simple">Abd</abbrev> V with <abbrev xmlns:xlink="http://www.w3.org/1999/xlink" xlink:title="specialized microchaeta(e)" id="ABBRID0EC2AG" xlink:type="simple">ms</abbrev> and <abbrev xmlns:xlink="http://www.w3.org/1999/xlink" xlink:title="specialised ordinary chaeta(e)" id="ABBRID0EG2AG" xlink:type="simple">sens</abbrev> formula 1, 0| 1, 0, 1, 0, 0 and 1, 1| 0, 2, 2, 8, 3, respectively (Fig. <xref ref-type="fig" rid="F8">8</xref>). Ratio <abbrev xmlns:xlink="http://www.w3.org/1999/xlink" xlink:title="thoracic segment(s)" id="ABBRID0EO2AG" xlink:type="simple">Th</abbrev> II: III = 1.67–1.45: 1 (<italic>n</italic> = 3), lectotype 1.67: 1.</p><fig id="F8" position="float" orientation="portrait"><object-id xmlns:xlink="http://www.w3.org/1999/xlink" content-type="doi" xlink:type="simple">10.3897/zookeys.1152.99161.figure8</object-id><object-id xmlns:xlink="http://www.w3.org/1999/xlink" content-type="arpha" xlink:type="simple">EEEAEE63-23A3-5A34-B9BE-19009D092207</object-id><label>Figure 8.</label><caption><p><italic><tp:taxon-name><tp:taxon-name-part taxon-name-part-type="genus" reg="Seira">Seira</tp:taxon-name-part><tp:taxon-name-part taxon-name-part-type="species" reg="boneti">boneti</tp:taxon-name-part></tp:taxon-name></italic> comb. nov.: dorsal chaetotaxy (left side) <bold>A</bold><abbrev xmlns:xlink="http://www.w3.org/1999/xlink" xlink:title="thoracic segment(s)" id="ABBRID0EJ3AG" xlink:type="simple">Th</abbrev> II–III <bold>B</bold><abbrev xmlns:xlink="http://www.w3.org/1999/xlink" xlink:title="abdominal segment(s)" id="ABBRID0EP3AG" xlink:type="simple">Abd</abbrev> I–III <bold>C</bold><abbrev xmlns:xlink="http://www.w3.org/1999/xlink" xlink:title="abdominal segment(s)" id="ABBRID0EV3AG" xlink:type="simple">Abd</abbrev> IV–V.</p></caption><graphic xmlns:xlink="http://www.w3.org/1999/xlink" xlink:href="zookeys-1152-097_article-99161__-g008.jpg" position="float" orientation="portrait" xlink:type="simple" id="oo_820959.jpg"><uri content-type="original_file" xlink:type="simple">https://binary.pensoft.net/fig/820959</uri></graphic></fig><p><bold><italic>Abdomen chaetotaxy</italic></bold> (Fig. <xref ref-type="fig" rid="F8">8B, C</xref>). <abbrev xmlns:xlink="http://www.w3.org/1999/xlink" xlink:title="abdominal segment(s)" id="ABBRID0EJ4AG" xlink:type="simple">Abd</abbrev> I ‘a’, ‘m’ and ‘p’ series with 1–2 (a2–3), 5 (m2i–2, m3, m4–4i) and 0 <abbrev xmlns:xlink="http://www.w3.org/1999/xlink" xlink:title="macrochaeta(e)" id="ABBRID0EN4AG" xlink:type="simple">mac</abbrev>, respectively. <abbrev xmlns:xlink="http://www.w3.org/1999/xlink" xlink:title="abdominal segment(s)" id="ABBRID0ER4AG" xlink:type="simple">Abd</abbrev> II ‘a’, ‘m’ and ‘p’ series with 1 (a2), 4 (m2–3e, m5), 0 <abbrev xmlns:xlink="http://www.w3.org/1999/xlink" xlink:title="macrochaeta(e)" id="ABBRID0EV4AG" xlink:type="simple">mac</abbrev>, respectively; a5 and m2 as bothriotricha with 7 and 5 accessory chaetae, respectively. <abbrev xmlns:xlink="http://www.w3.org/1999/xlink" xlink:title="abdominal segment(s)" id="ABBRID0EZ4AG" xlink:type="simple">Abd</abbrev> III ‘a’, ‘m’ and ‘p’ series with 0, 3 (m3, am6, pm6) and 1 (p6) <abbrev xmlns:xlink="http://www.w3.org/1999/xlink" xlink:title="macrochaeta(e)" id="ABBRID0E44AG" xlink:type="simple">mac</abbrev>, respectively; m2 bothriotrichum with 3 accessory chaetae (a1–2 and 1 unnamed), and bothriotricha a5 and m5 with 11 accessory chaetae between them. <abbrev xmlns:xlink="http://www.w3.org/1999/xlink" xlink:title="abdominal segment(s)" id="ABBRID0EB5AG" xlink:type="simple">Abd</abbrev> IV with 12 or 13 inner <abbrev xmlns:xlink="http://www.w3.org/1999/xlink" xlink:title="macrochaeta(e)" id="ABBRID0EF5AG" xlink:type="simple">mac</abbrev> on A–T series (A3–3p, A5a–6, Ae6–7, B3–6, si, sm) and 19–23 lateral <abbrev xmlns:xlink="http://www.w3.org/1999/xlink" xlink:title="macrochaeta(e)" id="ABBRID0EJ5AG" xlink:type="simple">mac</abbrev> on D–Fe series (De3, E2–4p2, Ee7, Ee10, Ee12, F1–3p, one of unknown homology, Fe1a?–5); at least 8 <abbrev xmlns:xlink="http://www.w3.org/1999/xlink" xlink:title="specialised ordinary chaeta(e)" id="ABBRID0EN5AG" xlink:type="simple">sens</abbrev> (ps type I, others type II) and 10 posterior mesochaetae. <abbrev xmlns:xlink="http://www.w3.org/1999/xlink" xlink:title="abdominal segment(s)" id="ABBRID0ER5AG" xlink:type="simple">Abd</abbrev> V ‘a’, ‘m’ and ‘p’ series with 2 (a5–6), 3 (m2–3, m5) and 4 (p1, p3–5) <abbrev xmlns:xlink="http://www.w3.org/1999/xlink" xlink:title="macrochaeta(e)" id="ABBRID0EV5AG" xlink:type="simple">mac</abbrev>, respectively. Ratio <abbrev xmlns:xlink="http://www.w3.org/1999/xlink" xlink:title="abdominal segment(s)" id="ABBRID0EZ5AG" xlink:type="simple">Abd</abbrev> III: IV = 1: 3.33–4.10 (n=3), lectotype 1: 4.10. <abbrev xmlns:xlink="http://www.w3.org/1999/xlink" xlink:title="abdominal segment(s)" id="ABBRID0E45AG" xlink:type="simple">Abd</abbrev> II–IV bothriotrichal formula 2 (a5, m2), 3 (a5, m2, m5), 3 (T2, T4, D3) (Fig. <xref ref-type="fig" rid="F8">8B, C</xref>).</p><p><bold><italic>Legs</italic>.</bold> Subcoxa I with one row of 3 chaetae and 2 <abbrev xmlns:xlink="http://www.w3.org/1999/xlink" xlink:title="pseudopore(s)" id="ABBRID0EM6AG" xlink:type="simple">psp</abbrev>; subcoxa II with an ‘a’ row of 8 chaetae, ‘p’ row of 4 chaetae and 3 <abbrev xmlns:xlink="http://www.w3.org/1999/xlink" xlink:title="pseudopore(s)" id="ABBRID0EQ6AG" xlink:type="simple">psp</abbrev>; subcoxa III with one row of 8–10 chaetae, 1 anterior chaeta and 2 posterior <abbrev xmlns:xlink="http://www.w3.org/1999/xlink" xlink:title="pseudopore(s)" id="ABBRID0EU6AG" xlink:type="simple">psp</abbrev> (Fig. <xref ref-type="fig" rid="F9">9A–C</xref>). Trochanteral organ with 16–18 spine-like chaetae, at least 2 anterior, 4 posterior, 5 internal, 1 apical and 4 distal arms (Fig. <xref ref-type="fig" rid="F9">9D</xref>). Anterior side of femurs II and III with 1 small proximal spine-like chaeta. Tibiotarsus outer side distally with 1 tenent hair ciliated, apically capitate, and subequal to unguis outer length; inner side of tibiotarsus III with 1 smooth chaeta slightly longer than the unguiculus. Pretarsus with 1 minute anterior and 1minute posterior smooth chaetae (Fig. <xref ref-type="fig" rid="F9">9E</xref>). Unguis outer side with a pair of lateral teeth and 1 unpaired median tooth; inner side with 4 teeth, <abbrev xmlns:xlink="http://www.w3.org/1999/xlink" xlink:title="paired basal teeth" id="ABBRID0EEABG" xlink:type="simple">b.t</abbrev>. on proximal half, <abbrev xmlns:xlink="http://www.w3.org/1999/xlink" xlink:title="unpaired median tooth" id="ABBRID0EIABG" xlink:type="simple">m.t</abbrev>. on distal one fourth and slightly longer than <abbrev xmlns:xlink="http://www.w3.org/1999/xlink" xlink:title="paired basal teeth" id="ABBRID0EMABG" xlink:type="simple">b.t</abbrev>., <abbrev xmlns:xlink="http://www.w3.org/1999/xlink" xlink:title="unpaired apical tooth" id="ABBRID0EQABG" xlink:type="simple">a.t</abbrev>. on distal one eighth and subequal to <abbrev xmlns:xlink="http://www.w3.org/1999/xlink" xlink:title="paired basal teeth" id="ABBRID0EUABG" xlink:type="simple">b.t</abbrev>. Unguiculus with all lamellae acuminate and smooth (<abbrev xmlns:xlink="http://www.w3.org/1999/xlink" xlink:title="antero-internal lamella" id="ABBRID0EYABG" xlink:type="simple">ai</abbrev>, <abbrev xmlns:xlink="http://www.w3.org/1999/xlink" xlink:title="antero-external lamella" id="ABBRID0E3ABG" xlink:type="simple">ae</abbrev>, <abbrev xmlns:xlink="http://www.w3.org/1999/xlink" xlink:title="postero-internal lamella" id="ABBRID0EABBG" xlink:type="simple">pi</abbrev>, <abbrev xmlns:xlink="http://www.w3.org/1999/xlink" xlink:title="postero-external lamella" id="ABBRID0EEBBG" xlink:type="simple">pe</abbrev>), except <abbrev xmlns:xlink="http://www.w3.org/1999/xlink" xlink:title="postero-external lamella" id="ABBRID0EIBBG" xlink:type="simple">pe</abbrev> serrate and with a minute tooth on distal half (Fig. <xref ref-type="fig" rid="F9">9E</xref>).</p><fig id="F9" position="float" orientation="portrait"><object-id xmlns:xlink="http://www.w3.org/1999/xlink" content-type="doi" xlink:type="simple">10.3897/zookeys.1152.99161.figure9</object-id><object-id xmlns:xlink="http://www.w3.org/1999/xlink" content-type="arpha" xlink:type="simple">AF2735B4-8ACB-5B31-884F-88A1DADDFD18</object-id><label>Figure 9.</label><caption><p><italic><tp:taxon-name><tp:taxon-name-part taxon-name-part-type="genus" reg="Seira">Seira</tp:taxon-name-part><tp:taxon-name-part taxon-name-part-type="species" reg="boneti">boneti</tp:taxon-name-part></tp:taxon-name></italic> comb. nov.: trunk appendages <bold>A–C</bold> chaetotaxy of subcoxa I–III, respectively (outer side) <bold>D</bold> trochanteral organ (posterior side) <bold>E</bold> distal tibiotarsus and empodial complex III (posterior view) <bold>F</bold> collophore (lateral view), arrows in the anterior side indicate chaetae present or absent <bold>G</bold> manubrium ventral chaetotaxy <bold>H</bold> manubrial plate (dorsal view) <bold>I</bold> distal dens and mucro (outer view).</p></caption><graphic xmlns:xlink="http://www.w3.org/1999/xlink" xlink:href="zookeys-1152-097_article-99161__-g009.jpg" position="float" orientation="portrait" xlink:type="simple" id="oo_820960.jpg"><uri content-type="original_file" xlink:type="simple">https://binary.pensoft.net/fig/820960</uri></graphic></fig><p><bold><italic>Collophore</italic></bold> (Fig. <xref ref-type="fig" rid="F9">9F</xref>). Anterior side with ~ 10–13 chaetae, 3 proximal smooth spine-like chaetae, 3 median ciliated <abbrev xmlns:xlink="http://www.w3.org/1999/xlink" xlink:title="macrochaeta(e)" id="ABBRID0EGDBG" xlink:type="simple">mac</abbrev> thin and apically acuminate, 1 thin and 1–4 regular ciliated chaetae, and distally 2 ciliated <abbrev xmlns:xlink="http://www.w3.org/1999/xlink" xlink:title="macrochaeta(e)" id="ABBRID0EKDBG" xlink:type="simple">mac</abbrev>; posterior side with 3 subapical spines and 1 apical ciliated chaeta; lateral flap with about 13–14 chaetae, 4 smooth (2 larger than the others) and 9 ciliate.</p><p><bold><italic>Furcula</italic>.</bold> Manubrium ventral chaetotaxy with 1, 2, 2, 2/4 (subapical), 14 (apical) ciliated chaetae, outer subapical chaetae smaller than the inner chaetae (Fig. <xref ref-type="fig" rid="F9">9G</xref>). Manubrial plate with 2 <abbrev xmlns:xlink="http://www.w3.org/1999/xlink" xlink:title="pseudopore(s)" id="ABBRID0E5DBG" xlink:type="simple">psp</abbrev> and 4 ciliated chaetae, the 2 inner chaetae larger than the lateral ones (Fig. <xref ref-type="fig" rid="F9">9H</xref>). Mucro falcate (only the distal tooth apparent) and without basal spine; proximal tooth reduced and enveloped by the dens cuticle (Fig. <xref ref-type="fig" rid="F9">9I</xref>).</p></tp:treatment-sec><tp:treatment-sec sec-type="remarks" id="SECID0EKEBG"><title>Remarks.</title><p>The present study increased substantially the morphological detailing of <italic><tp:taxon-name><tp:taxon-name-part taxon-name-part-type="genus" reg="Seira">Seira</tp:taxon-name-part><tp:taxon-name-part taxon-name-part-type="species" reg="boneti">boneti</tp:taxon-name-part></tp:taxon-name></italic> comb. nov. compared to the original description. Considering that most species of <italic><tp:taxon-name><tp:taxon-name-part taxon-name-part-type="genus" reg="Seira">Seira</tp:taxon-name-part></tp:taxon-name></italic> from Asia are also poorly described (<xref ref-type="bibr" rid="B26">Denis 1948</xref>; <xref ref-type="bibr" rid="B58">Yoshii and Suhardjono 1992</xref>; <xref ref-type="bibr" rid="B47">Nguyen 2001</xref>; <xref ref-type="bibr" rid="B22">Cipola et al. 2018a</xref>), we compared <italic><tp:taxon-name><tp:taxon-name-part taxon-name-part-type="genus" reg="Seira">S.</tp:taxon-name-part><tp:taxon-name-part taxon-name-part-type="species" reg="boneti">boneti</tp:taxon-name-part></tp:taxon-name></italic> comb. nov. with other Asian species with 7 <abbrev xmlns:xlink="http://www.w3.org/1999/xlink" xlink:title="macrochaeta(e)" id="ABBRID0E4FBG" xlink:type="simple">mac</abbrev> on <abbrev xmlns:xlink="http://www.w3.org/1999/xlink" xlink:title="abdominal segment(s)" id="ABBRID0EBGBG" xlink:type="simple">Abd</abbrev> I (<italic><tp:taxon-name><tp:taxon-name-part taxon-name-part-type="genus" reg="Seira">S.</tp:taxon-name-part><tp:taxon-name-part taxon-name-part-type="species" reg="cinerea">cinerea</tp:taxon-name-part></tp:taxon-name></italic> Yosii, 1966, <italic><tp:taxon-name><tp:taxon-name-part taxon-name-part-type="genus" reg="Seira">S.</tp:taxon-name-part><tp:taxon-name-part taxon-name-part-type="species" reg="nidarensis">nidarensis</tp:taxon-name-part></tp:taxon-name></italic> Baquero &amp; Jordana, 2014, <italic><tp:taxon-name><tp:taxon-name-part taxon-name-part-type="genus" reg="Seira">S.</tp:taxon-name-part><tp:taxon-name-part taxon-name-part-type="species" reg="simbalwaraii">simbalwaraii</tp:taxon-name-part></tp:taxon-name></italic> Baquero &amp; Jordana, 2015 from India, and <italic><tp:taxon-name><tp:taxon-name-part taxon-name-part-type="genus" reg="Seira">S.</tp:taxon-name-part><tp:taxon-name-part taxon-name-part-type="species" reg="urbana">urbana</tp:taxon-name-part></tp:taxon-name></italic> Nguyen, 2001 from Vietnam) or 6 <abbrev xmlns:xlink="http://www.w3.org/1999/xlink" xlink:title="macrochaeta(e)" id="ABBRID0ERHBG" xlink:type="simple">mac</abbrev> (<italic><tp:taxon-name><tp:taxon-name-part taxon-name-part-type="genus" reg="Seira">S.</tp:taxon-name-part><tp:taxon-name-part taxon-name-part-type="species" reg="hazrai">hazrai</tp:taxon-name-part></tp:taxon-name></italic> Baquero &amp; Jordana, 2014 and <italic><tp:taxon-name><tp:taxon-name-part taxon-name-part-type="genus" reg="Seira">S.</tp:taxon-name-part><tp:taxon-name-part taxon-name-part-type="species" reg="prabhooi">prabhooi</tp:taxon-name-part></tp:taxon-name></italic> Baquero &amp; Jordana, 2015 from India) (Table <xref ref-type="table" rid="T2">2</xref>). These species also resemble each other in dense head macrochaetotaxy (except for <italic><tp:taxon-name><tp:taxon-name-part taxon-name-part-type="genus" reg="Seira">S.</tp:taxon-name-part><tp:taxon-name-part taxon-name-part-type="species" reg="cinerea">cinerea</tp:taxon-name-part></tp:taxon-name></italic> and <italic><tp:taxon-name><tp:taxon-name-part taxon-name-part-type="genus" reg="Seira">S.</tp:taxon-name-part><tp:taxon-name-part taxon-name-part-type="species" reg="urbana">urbana</tp:taxon-name-part></tp:taxon-name></italic>, which their head chaetotaxy are unknown), although <italic><tp:taxon-name><tp:taxon-name-part taxon-name-part-type="genus" reg="Seira">S.</tp:taxon-name-part><tp:taxon-name-part taxon-name-part-type="species" reg="nidarensis">nidarensis</tp:taxon-name-part></tp:taxon-name></italic> and <italic><tp:taxon-name><tp:taxon-name-part taxon-name-part-type="genus" reg="Seira">S.</tp:taxon-name-part><tp:taxon-name-part taxon-name-part-type="species" reg="hazrai">hazrai</tp:taxon-name-part></tp:taxon-name></italic> differ from the others by the presence of Ps2 <abbrev xmlns:xlink="http://www.w3.org/1999/xlink" xlink:title="macrochaeta(e)" id="ABBRID0E2JBG" xlink:type="simple">mac</abbrev>. They also resemble each other in <abbrev xmlns:xlink="http://www.w3.org/1999/xlink" xlink:title="thoracic segment(s)" id="ABBRID0E6JBG" xlink:type="simple">Th</abbrev> II by PmA–B groups respectively with 6 or 7 and 3 <abbrev xmlns:xlink="http://www.w3.org/1999/xlink" xlink:title="macrochaeta(e)" id="ABBRID0EDKBG" xlink:type="simple">mac</abbrev> (but differ from each other in PmC group), <abbrev xmlns:xlink="http://www.w3.org/1999/xlink" xlink:title="thoracic segment(s)" id="ABBRID0EHKBG" xlink:type="simple">Th</abbrev> III with 13–14 inner <abbrev xmlns:xlink="http://www.w3.org/1999/xlink" xlink:title="macrochaeta(e)" id="ABBRID0ELKBG" xlink:type="simple">mac</abbrev> apparently with the same homology (a1–5, m1i, p1i–1p, p2a–p2ea, p3), and <abbrev xmlns:xlink="http://www.w3.org/1999/xlink" xlink:title="abdominal segment(s)" id="ABBRID0EPKBG" xlink:type="simple">Abd</abbrev> II–III respectively with 4 (a2, m3–3e, 3ep) and 1 (m3) inner <abbrev xmlns:xlink="http://www.w3.org/1999/xlink" xlink:title="macrochaeta(e)" id="ABBRID0ETKBG" xlink:type="simple">mac</abbrev>, although this last segment was not described in <italic><tp:taxon-name><tp:taxon-name-part taxon-name-part-type="genus" reg="Seira">S.</tp:taxon-name-part><tp:taxon-name-part taxon-name-part-type="species" reg="cinerea">cinerea</tp:taxon-name-part></tp:taxon-name></italic>. <italic><tp:taxon-name><tp:taxon-name-part taxon-name-part-type="genus" reg="Seira">Seira</tp:taxon-name-part><tp:taxon-name-part taxon-name-part-type="species" reg="boneti">boneti</tp:taxon-name-part></tp:taxon-name></italic> comb. nov. is more similar to <italic><tp:taxon-name><tp:taxon-name-part taxon-name-part-type="genus" reg="Seira">S.</tp:taxon-name-part><tp:taxon-name-part taxon-name-part-type="species" reg="urbana">urbana</tp:taxon-name-part></tp:taxon-name></italic> in body color pattern with a lateral spot on <abbrev xmlns:xlink="http://www.w3.org/1999/xlink" xlink:title="thoracic segment(s)" id="ABBRID0EYLBG" xlink:type="simple">Th</abbrev> II–<abbrev xmlns:xlink="http://www.w3.org/1999/xlink" xlink:title="abdominal segment(s)" id="ABBRID0E3LBG" xlink:type="simple">Abd</abbrev> II and another on And IV posteriorly, <abbrev xmlns:xlink="http://www.w3.org/1999/xlink" xlink:title="thoracic segment(s)" id="ABBRID0EAMBG" xlink:type="simple">Th</abbrev> II anteriorly with some extra <abbrev xmlns:xlink="http://www.w3.org/1999/xlink" xlink:title="macrochaeta(e)" id="ABBRID0EEMBG" xlink:type="simple">mac</abbrev>, and prelabral and labral chaetotaxy (see <xref ref-type="bibr" rid="B47">Nguyen 2001</xref>). Due to the similarities between these two species which coexist in the same region (Indochina), there is a risk they are synonyms. For this reason, we tried to consult the type material of <italic><tp:taxon-name><tp:taxon-name-part taxon-name-part-type="genus" reg="Seira">S.</tp:taxon-name-part><tp:taxon-name-part taxon-name-part-type="species" reg="urbana">urbana</tp:taxon-name-part></tp:taxon-name></italic> deposited at Vietnam Academy of Science and Technology, Vietnam, but the loan was not provided by the responsible (Dr. Anh T. T. Nguyen). Although the material was not obtained for a more rigorous comparison, based on the literature <italic><tp:taxon-name><tp:taxon-name-part taxon-name-part-type="genus" reg="Seira">S.</tp:taxon-name-part><tp:taxon-name-part taxon-name-part-type="species" reg="boneti">boneti</tp:taxon-name-part></tp:taxon-name></italic> comb. nov. differs from <italic><tp:taxon-name><tp:taxon-name-part taxon-name-part-type="genus" reg="Seira">S.</tp:taxon-name-part><tp:taxon-name-part taxon-name-part-type="species" reg="urbana">urbana</tp:taxon-name-part></tp:taxon-name></italic> in <abbrev xmlns:xlink="http://www.w3.org/1999/xlink" xlink:title="thoracic segment(s)" id="ABBRID0ENNBG" xlink:type="simple">Th</abbrev> II anteriorly with 11–12 <abbrev xmlns:xlink="http://www.w3.org/1999/xlink" xlink:title="macrochaeta(e)" id="ABBRID0ERNBG" xlink:type="simple">mac</abbrev> (8 in <italic><tp:taxon-name><tp:taxon-name-part taxon-name-part-type="genus" reg="Seira">S.</tp:taxon-name-part><tp:taxon-name-part taxon-name-part-type="species" reg="urbana">urbana</tp:taxon-name-part></tp:taxon-name></italic>), <abbrev xmlns:xlink="http://www.w3.org/1999/xlink" xlink:title="abdominal segment(s)" id="ABBRID0EAOBG" xlink:type="simple">Abd</abbrev> IV with 12–13 inner <abbrev xmlns:xlink="http://www.w3.org/1999/xlink" xlink:title="macrochaeta(e)" id="ABBRID0EEOBG" xlink:type="simple">mac</abbrev> (11 in <italic><tp:taxon-name><tp:taxon-name-part taxon-name-part-type="genus" reg="Seira">S.</tp:taxon-name-part><tp:taxon-name-part taxon-name-part-type="species" reg="urbana">urbana</tp:taxon-name-part></tp:taxon-name></italic>), unguiculus <abbrev xmlns:xlink="http://www.w3.org/1999/xlink" xlink:title="postero-external lamella" id="ABBRID0ETOBG" xlink:type="simple">pe</abbrev> lamella serrated (apparently smooth in <italic><tp:taxon-name><tp:taxon-name-part taxon-name-part-type="genus" reg="Seira">S.</tp:taxon-name-part><tp:taxon-name-part taxon-name-part-type="species" reg="urbana">urbana</tp:taxon-name-part></tp:taxon-name></italic>), and collophore anteriorly with 3 proximal spine-like chaetae (4 in <italic><tp:taxon-name><tp:taxon-name-part taxon-name-part-type="genus" reg="Seira">S.</tp:taxon-name-part><tp:taxon-name-part taxon-name-part-type="species" reg="urbana">urbana</tp:taxon-name-part></tp:taxon-name></italic>).</p><table-wrap id="T2" position="float" orientation="portrait"><label>Table 2.</label><caption><p>Comparison between <italic><tp:taxon-name><tp:taxon-name-part taxon-name-part-type="genus" reg="Seira">Seira</tp:taxon-name-part></tp:taxon-name></italic> species from Asia with 6–7 and 4 central macrochaetae on <abbrev xmlns:xlink="http://www.w3.org/1999/xlink" xlink:title="abdominal segment(s)" id="ABBRID0E4PBG" xlink:type="simple">Abd</abbrev> I–II, respectively.</p></caption><table id="TID0EBOAI" rules="all"><tbody><tr><th rowspan="4" colspan="1"/><th rowspan="2" colspan="1"/><th rowspan="1" colspan="7">Species</th></tr><tr><th rowspan="1" colspan="1"><italic><tp:taxon-name><tp:taxon-name-part taxon-name-part-type="genus" reg="Seira">S.</tp:taxon-name-part><tp:taxon-name-part taxon-name-part-type="species" reg="boneti">boneti</tp:taxon-name-part></tp:taxon-name></italic> comb. nov.</th><th rowspan="1" colspan="1">
                        <italic>
                          <tp:taxon-name><tp:taxon-name-part taxon-name-part-type="genus" reg="Seira">S.</tp:taxon-name-part><tp:taxon-name-part taxon-name-part-type="species" reg="cinerea">cinerea</tp:taxon-name-part></tp:taxon-name>
                        </italic>
                      </th><th rowspan="1" colspan="1">
                        <italic>
                          <tp:taxon-name><tp:taxon-name-part taxon-name-part-type="genus" reg="Seira">S.</tp:taxon-name-part><tp:taxon-name-part taxon-name-part-type="species" reg="nidarensis">nidarensis</tp:taxon-name-part></tp:taxon-name>
                        </italic>
                      </th><th rowspan="1" colspan="1">
                        <italic>
                          <tp:taxon-name><tp:taxon-name-part taxon-name-part-type="genus" reg="Seira">S.</tp:taxon-name-part><tp:taxon-name-part taxon-name-part-type="species" reg="simbalwaraii">simbalwaraii</tp:taxon-name-part></tp:taxon-name>
                        </italic>
                      </th><th rowspan="1" colspan="1">
                        <italic>
                          <tp:taxon-name><tp:taxon-name-part taxon-name-part-type="genus" reg="Seira">S.</tp:taxon-name-part><tp:taxon-name-part taxon-name-part-type="species" reg="urbana">urbana</tp:taxon-name-part></tp:taxon-name>
                        </italic>
                      </th><th rowspan="1" colspan="1">
                        <italic>
                          <tp:taxon-name><tp:taxon-name-part taxon-name-part-type="genus" reg="Seira">S.</tp:taxon-name-part><tp:taxon-name-part taxon-name-part-type="species" reg="hazrai">hazrai</tp:taxon-name-part></tp:taxon-name>
                        </italic>
                      </th><th rowspan="1" colspan="1">
                        <italic>
                          <tp:taxon-name><tp:taxon-name-part taxon-name-part-type="genus" reg="Seira">S.</tp:taxon-name-part><tp:taxon-name-part taxon-name-part-type="species" reg="prabhooi">prabhooi</tp:taxon-name-part></tp:taxon-name>
                        </italic>
                      </th></tr><tr><th rowspan="1" colspan="1">References:</th><th rowspan="1" colspan="1">(1–2)</th><th rowspan="1" colspan="1">(3)</th><th rowspan="1" colspan="1">(4)</th><th rowspan="1" colspan="1">(5)</th><th rowspan="1" colspan="1">(6)</th><th rowspan="1" colspan="1">(4)</th><th rowspan="1" colspan="1">(5)</th></tr><tr><th rowspan="1" colspan="1">Type locality:</th><th rowspan="1" colspan="1">Vietnam and Cambodia</th><th rowspan="1" colspan="1">Bombay, Afghanistan</th><th rowspan="1" colspan="1">Himalayas, India</th><th rowspan="1" colspan="1">H. Pradesh, India</th><th rowspan="1" colspan="1">Hanoi, Vietnam</th><th rowspan="1" colspan="1">Himalayas, India</th><th rowspan="1" colspan="1">H. Pradesh, India</th></tr><tr><td rowspan="1" colspan="9">
                        <bold>Characteristics</bold>
                      </td></tr><tr><td rowspan="1" colspan="1">Head pigments</td><td rowspan="1" colspan="1"/><td rowspan="1" colspan="1">–</td><td rowspan="1" colspan="1">laterally</td><td rowspan="1" colspan="1">dorsally</td><td rowspan="1" colspan="1">anteriorly</td><td rowspan="1" colspan="1">–</td><td rowspan="1" colspan="1">posteriorly (+/–)</td><td rowspan="1" colspan="1">except dorsal part</td></tr><tr><td rowspan="1" colspan="1">Trunk stains pattern</td><td rowspan="1" colspan="1"/><td rowspan="1" colspan="1">lateral spot on <abbrev xmlns:xlink="http://www.w3.org/1999/xlink" xlink:title="thoracic segment(s)" id="ABBRID0EZWBG" xlink:type="simple">Th</abbrev> II–<abbrev xmlns:xlink="http://www.w3.org/1999/xlink" xlink:title="abdominal segment(s)" id="ABBRID0E4WBG" xlink:type="simple">Abd</abbrev> I</td><td rowspan="1" colspan="1">transversal band on <abbrev xmlns:xlink="http://www.w3.org/1999/xlink" xlink:title="thoracic segment(s)" id="ABBRID0EFXBG" xlink:type="simple">Th</abbrev> II–<abbrev xmlns:xlink="http://www.w3.org/1999/xlink" xlink:title="abdominal segment(s)" id="ABBRID0EJXBG" xlink:type="simple">Abd</abbrev> III</td><td rowspan="1" colspan="1">all <abbrev xmlns:xlink="http://www.w3.org/1999/xlink" xlink:title="thoracic segment(s)" id="ABBRID0ERXBG" xlink:type="simple">Th</abbrev> II–<abbrev xmlns:xlink="http://www.w3.org/1999/xlink" xlink:title="abdominal segment(s)" id="ABBRID0EVXBG" xlink:type="simple">Abd</abbrev> III</td><td rowspan="1" colspan="1">transversal band on <abbrev xmlns:xlink="http://www.w3.org/1999/xlink" xlink:title="thoracic segment(s)" id="ABBRID0E4XBG" xlink:type="simple">Th</abbrev> II–<abbrev xmlns:xlink="http://www.w3.org/1999/xlink" xlink:title="abdominal segment(s)" id="ABBRID0EBYBG" xlink:type="simple">Abd</abbrev> III</td><td rowspan="1" colspan="1">lateral spot on <abbrev xmlns:xlink="http://www.w3.org/1999/xlink" xlink:title="thoracic segment(s)" id="ABBRID0EJYBG" xlink:type="simple">Th</abbrev> III–<abbrev xmlns:xlink="http://www.w3.org/1999/xlink" xlink:title="abdominal segment(s)" id="ABBRID0ENYBG" xlink:type="simple">Abd</abbrev> II</td><td rowspan="1" colspan="1">All <abbrev xmlns:xlink="http://www.w3.org/1999/xlink" xlink:title="thoracic segment(s)" id="ABBRID0EVYBG" xlink:type="simple">Th</abbrev> II–<abbrev xmlns:xlink="http://www.w3.org/1999/xlink" xlink:title="abdominal segment(s)" id="ABBRID0EZYBG" xlink:type="simple">Abd</abbrev> III or only <abbrev xmlns:xlink="http://www.w3.org/1999/xlink" xlink:title="abdominal segment(s)" id="ABBRID0E4YBG" xlink:type="simple">Abd</abbrev> II–III</td><td rowspan="1" colspan="1">–</td></tr><tr><td rowspan="1" colspan="1"><abbrev xmlns:xlink="http://www.w3.org/1999/xlink" xlink:title="abdominal segment(s)" id="ABBRID0EJZBG" xlink:type="simple">Abd</abbrev> IV pigments</td><td rowspan="1" colspan="1"/><td rowspan="1" colspan="1">spots latero-posterior</td><td rowspan="1" colspan="1">band laterally</td><td rowspan="1" colspan="1">irregular spots</td><td rowspan="1" colspan="1">1/3 posteriorly</td><td rowspan="1" colspan="1">spots latero-posterior</td><td rowspan="1" colspan="1">central spot (+/–)</td><td rowspan="1" colspan="1">spot anteriorly (+/–)</td></tr><tr><td rowspan="1" colspan="1"><abbrev xmlns:xlink="http://www.w3.org/1999/xlink" xlink:title="antennal segment(s)" id="ABBRID0EK1BG" xlink:type="simple">Ant</abbrev> IV apical bulb</td><td rowspan="1" colspan="1"/><td rowspan="1" colspan="1">2</td><td rowspan="1" colspan="1">?</td><td rowspan="1" colspan="1">1</td><td rowspan="1" colspan="1">1</td><td rowspan="1" colspan="1">?</td><td rowspan="1" colspan="1">1</td><td rowspan="1" colspan="1">1–2</td></tr><tr><td rowspan="1" colspan="1"><abbrev xmlns:xlink="http://www.w3.org/1999/xlink" xlink:title="antennal segment(s)" id="ABBRID0EL2BG" xlink:type="simple">Ant</abbrev> IV annulated</td><td rowspan="1" colspan="1"/><td rowspan="1" colspan="1">–</td><td rowspan="1" colspan="1">–</td><td rowspan="1" colspan="1">+</td><td rowspan="1" colspan="1">–</td><td rowspan="1" colspan="1">+</td><td rowspan="1" colspan="1">–</td><td rowspan="1" colspan="1">–</td></tr><tr><td rowspan="1" colspan="1">Head <abbrev xmlns:xlink="http://www.w3.org/1999/xlink" xlink:title="macrochaeta(e)" id="ABBRID0EM3BG" xlink:type="simple">mac</abbrev></td><td rowspan="1" colspan="1">
                        <bold>Sutural</bold>
                      </td><td rowspan="1" colspan="1">8</td><td rowspan="1" colspan="1">?</td><td rowspan="1" colspan="1">7</td><td rowspan="1" colspan="1">5</td><td rowspan="1" colspan="1">?</td><td rowspan="1" colspan="1">7</td><td rowspan="1" colspan="1">5</td></tr><tr><td rowspan="1" colspan="1"/><td rowspan="1" colspan="1">
                        <bold>Ps2</bold>
                      </td><td rowspan="1" colspan="1">–</td><td rowspan="1" colspan="1">?</td><td rowspan="1" colspan="1">+</td><td rowspan="1" colspan="1">–</td><td rowspan="1" colspan="1">?</td><td rowspan="1" colspan="1">+</td><td rowspan="1" colspan="1">–</td></tr><tr><td rowspan="1" colspan="1"/><td rowspan="1" colspan="1">
                        <bold>Pa4</bold>
                      </td><td rowspan="1" colspan="1">+</td><td rowspan="1" colspan="1">?</td><td rowspan="1" colspan="1">+</td><td rowspan="1" colspan="1">+</td><td rowspan="1" colspan="1">?</td><td rowspan="1" colspan="1">+</td><td rowspan="1" colspan="1">+</td></tr><tr><td rowspan="1" colspan="1"><abbrev xmlns:xlink="http://www.w3.org/1999/xlink" xlink:title="thoracic segment(s)" id="ABBRID0EN6BG" xlink:type="simple">Th</abbrev> II <abbrev xmlns:xlink="http://www.w3.org/1999/xlink" xlink:title="macrochaeta(e)" id="ABBRID0ER6BG" xlink:type="simple">mac</abbrev></td><td rowspan="1" colspan="1"><bold>m1–2</bold> complex</td><td rowspan="1" colspan="1">6</td><td rowspan="1" colspan="1">?</td><td rowspan="1" colspan="1">4</td><td rowspan="1" colspan="1">6</td><td rowspan="1" colspan="1">6</td><td rowspan="1" colspan="1">4</td><td rowspan="1" colspan="1">5</td></tr><tr><td rowspan="1" colspan="1"/><td rowspan="1" colspan="1"><bold>PmA</bold> group</td><td rowspan="1" colspan="1">7</td><td rowspan="1" colspan="1">7</td><td rowspan="1" colspan="1">6</td><td rowspan="1" colspan="1">7</td><td rowspan="1" colspan="1">7</td><td rowspan="1" colspan="1">6</td><td rowspan="1" colspan="1">7</td></tr><tr><td rowspan="1" colspan="1"/><td rowspan="1" colspan="1"><bold>PmC</bold> group</td><td rowspan="1" colspan="1">7</td><td rowspan="1" colspan="1">7</td><td rowspan="1" colspan="1">5</td><td rowspan="1" colspan="1">9</td><td rowspan="1" colspan="1">9</td><td rowspan="1" colspan="1">5</td><td rowspan="1" colspan="1">7</td></tr><tr><td rowspan="1" colspan="1"/><td rowspan="1" colspan="1">
                        <bold>p5 <abbrev xmlns:xlink="http://www.w3.org/1999/xlink" xlink:title="macrochaeta(e)" id="ABBRID0EYCAI" xlink:type="simple">mac</abbrev></bold>
                      </td><td rowspan="1" colspan="1">–</td><td rowspan="1" colspan="1">–</td><td rowspan="1" colspan="1">+</td><td rowspan="1" colspan="1">–</td><td rowspan="1" colspan="1">–</td><td rowspan="1" colspan="1">+</td><td rowspan="1" colspan="1">–</td></tr><tr><td rowspan="1" colspan="2"><abbrev xmlns:xlink="http://www.w3.org/1999/xlink" xlink:title="thoracic segment(s)" id="ABBRID0EWDAI" xlink:type="simple">Th</abbrev> III central <abbrev xmlns:xlink="http://www.w3.org/1999/xlink" xlink:title="macrochaeta(e)" id="ABBRID0E1DAI" xlink:type="simple">mac</abbrev></td><td rowspan="1" colspan="1">14</td><td rowspan="1" colspan="1">13</td><td rowspan="1" colspan="1">14</td><td rowspan="1" colspan="1">14</td><td rowspan="1" colspan="1">14</td><td rowspan="1" colspan="1">14</td><td rowspan="1" colspan="1">13</td></tr><tr><td rowspan="1" colspan="2"><abbrev xmlns:xlink="http://www.w3.org/1999/xlink" xlink:title="abdominal segment(s)" id="ABBRID0EXEAI" xlink:type="simple">Abd</abbrev> I <abbrev xmlns:xlink="http://www.w3.org/1999/xlink" xlink:title="macrochaeta(e)" id="ABBRID0E2EAI" xlink:type="simple">mac</abbrev></td><td rowspan="1" colspan="1">6–7</td><td rowspan="1" colspan="1">7</td><td rowspan="1" colspan="1">7</td><td rowspan="1" colspan="1">7</td><td rowspan="1" colspan="1">7</td><td rowspan="1" colspan="1">6</td><td rowspan="1" colspan="1">6</td></tr><tr><td rowspan="1" colspan="2"><abbrev xmlns:xlink="http://www.w3.org/1999/xlink" xlink:title="abdominal segment(s)" id="ABBRID0EYFAI" xlink:type="simple">Abd</abbrev> IV central <abbrev xmlns:xlink="http://www.w3.org/1999/xlink" xlink:title="macrochaeta(e)" id="ABBRID0E3FAI" xlink:type="simple">mac</abbrev></td><td rowspan="1" colspan="1">12–13</td><td rowspan="1" colspan="1">?</td><td rowspan="1" colspan="1">11</td><td rowspan="1" colspan="1">14</td><td rowspan="1" colspan="1">11</td><td rowspan="1" colspan="1">13</td><td rowspan="1" colspan="1">11</td></tr><tr><td rowspan="1" colspan="2">Trochanteral organ</td><td rowspan="1" colspan="1">16–18</td><td rowspan="1" colspan="1">25</td><td rowspan="1" colspan="1">11–13</td><td rowspan="1" colspan="1">25</td><td rowspan="1" colspan="1">20–25</td><td rowspan="1" colspan="1">7</td><td rowspan="1" colspan="1">11</td></tr><tr><td rowspan="1" colspan="2">Manubrial plate chaetae</td><td rowspan="1" colspan="1">4</td><td rowspan="1" colspan="1">?</td><td rowspan="1" colspan="1">4–5</td><td rowspan="1" colspan="1">5</td><td rowspan="1" colspan="1">?</td><td rowspan="1" colspan="1">4</td><td rowspan="1" colspan="1">?</td></tr></tbody></table><table-wrap-foot><fn><p>Abbreviations: (+) present; (–) absent; (?) unknown. References: <sup>(1)</sup>this study; <sup>(2)</sup><xref ref-type="bibr" rid="B26">Denis 1948</xref>; <sup>(3)</sup><xref ref-type="bibr" rid="B62">Yosii 1966</xref>; <sup>(4)</sup><xref ref-type="bibr" rid="B2">Baquero et al. 2014</xref>; <sup>(5)</sup><xref ref-type="bibr" rid="B3">Baquero et al. 2015</xref>; <sup>(6)</sup><xref ref-type="bibr" rid="B47">Nguyen 2001</xref>.</p></fn></table-wrap-foot></table-wrap></tp:treatment-sec><ref-list><ref id="B26"><mixed-citation xmlns:xlink="http://www.w3.org/1999/xlink" xlink:type="simple"><person-group><name name-style="western"><surname>Denis</surname><given-names>JR</given-names></name></person-group> (<year>1948</year>) <article-title>Collemboles d’Indochine récoltes de M. C. N. Dawydoff.</article-title><source>Notes d’Entomologie Chinoise</source><volume>12</volume>: <fpage>183</fpage>–<lpage>311</lpage>.</mixed-citation></ref><ref id="B58"><mixed-citation xmlns:xlink="http://www.w3.org/1999/xlink" xlink:type="simple"><person-group><name name-style="western"><surname>Yoshii</surname><given-names>R</given-names></name><name name-style="western"><surname>Suhardjono</surname><given-names>YR</given-names></name></person-group> (<year>1992</year>) <article-title>Collembolan fauna of Indonesia and its affinities III: <tp:taxon-name><tp:taxon-name-part taxon-name-part-type="order">Collembola</tp:taxon-name-part></tp:taxon-name> of Timor Island.</article-title><source>Acta Zoologica Asiae Orientalis</source><volume>2</volume>: <fpage>75</fpage>–<lpage>96</lpage>.</mixed-citation></ref><ref id="B47"><mixed-citation xmlns:xlink="http://www.w3.org/1999/xlink" xlink:type="simple"><person-group><name name-style="western"><surname>Nguyen</surname><given-names>TT</given-names></name></person-group> (<year>2001</year>) <article-title>Six new species of <tp:taxon-name><tp:taxon-name-part taxon-name-part-type="order">Collembola</tp:taxon-name-part></tp:taxon-name> (<tp:taxon-name><tp:taxon-name-part taxon-name-part-type="family">Entomobryidae</tp:taxon-name-part></tp:taxon-name>) from Vietnam.</article-title><source>National Centre for Natural Science and Technology of Vietnam</source><volume>23</volume>(<issue>1</issue>): <fpage>21</fpage>–<lpage>29</lpage>.</mixed-citation></ref><ref id="B22"><mixed-citation xmlns:xlink="http://www.w3.org/1999/xlink" xlink:type="simple"><person-group><name name-style="western"><surname>Cipola</surname><given-names>NG</given-names></name><name name-style="western"><surname>Arbea</surname><given-names>J</given-names></name><name name-style="western"><surname>Baquero</surname><given-names>E</given-names></name><name name-style="western"><surname>Jordana</surname><given-names>R</given-names></name><name name-style="western"><surname>Morais</surname><given-names>JW</given-names></name><name name-style="western"><surname>Bellini</surname><given-names>BC</given-names></name></person-group> (<year>2018a</year>) <article-title>The survey <italic><tp:taxon-name><tp:taxon-name-part taxon-name-part-type="genus">Seira</tp:taxon-name-part></tp:taxon-name></italic> Lubbock, 1870 (<tp:taxon-name><tp:taxon-name-part taxon-name-part-type="order">Collembola</tp:taxon-name-part></tp:taxon-name>, <tp:taxon-name><tp:taxon-name-part taxon-name-part-type="family">Entomobryidae</tp:taxon-name-part></tp:taxon-name>, <tp:taxon-name><tp:taxon-name-part taxon-name-part-type="subfamily">Seirinae</tp:taxon-name-part></tp:taxon-name>) from Iberian Peninsula and Canary Islands, including three new species.</article-title><source>Zootaxa</source><volume>4458</volume>(<issue>1</issue>): <fpage>1</fpage>–<lpage>66</lpage>. <ext-link xlink:type="simple" ext-link-type="doi" xlink:href="10.11646/zootaxa.4458.1.1">https://doi.org/10.11646/zootaxa.4458.1.1</ext-link></mixed-citation></ref><ref id="B62"><mixed-citation xmlns:xlink="http://www.w3.org/1999/xlink" xlink:type="simple"><person-group><name name-style="western"><surname>Yosii</surname><given-names>R</given-names></name></person-group> (<year>1966</year>) <article-title>On some <tp:taxon-name><tp:taxon-name-part taxon-name-part-type="order">Collembola</tp:taxon-name-part></tp:taxon-name> of Afghanistan, India and Ceylon, collected by the Kuphe-expedition, 1960.</article-title><source>Results of the Kyoto University Scientific Expedition to the Karakoram and Hindukush</source><volume>8</volume>: <fpage>333</fpage>–<lpage>405</lpage>.</mixed-citation></ref><ref id="B2"><mixed-citation xmlns:xlink="http://www.w3.org/1999/xlink" xlink:type="simple"><person-group><name name-style="western"><surname>Baquero</surname><given-names>E</given-names></name><name name-style="western"><surname>Mandal</surname><given-names>G</given-names></name><name name-style="western"><surname>Jordana</surname><given-names>R</given-names></name></person-group> (<year>2014</year>) <article-title>Singular Fauna of <tp:taxon-name><tp:taxon-name-part taxon-name-part-type="family">Entomobryidae</tp:taxon-name-part></tp:taxon-name> (<tp:taxon-name><tp:taxon-name-part taxon-name-part-type="order">Collembola</tp:taxon-name-part></tp:taxon-name>) from “Land of Passes” in the Himalayas, India.</article-title><source>The Florida Entomologist</source><volume>97</volume>(<issue>4</issue>): <fpage>1554</fpage>–<lpage>1587</lpage>. <ext-link xlink:type="simple" ext-link-type="doi" xlink:href="10.1653/024.097.0430">https://doi.org/10.1653/024.097.0430</ext-link></mixed-citation></ref><ref id="B3"><mixed-citation xmlns:xlink="http://www.w3.org/1999/xlink" xlink:type="simple"><person-group><name name-style="western"><surname>Baquero</surname><given-names>E</given-names></name><name name-style="western"><surname>Mandal</surname><given-names>G</given-names></name><name name-style="western"><surname>Jordana</surname><given-names>R</given-names></name></person-group> (<year>2015</year>) <article-title><tp:taxon-name><tp:taxon-name-part taxon-name-part-type="superfamily">Entomobryoidea</tp:taxon-name-part></tp:taxon-name> (<tp:taxon-name><tp:taxon-name-part taxon-name-part-type="order">Collembola</tp:taxon-name-part></tp:taxon-name>) from Himachal Pradesh (India) in the Himalayas.</article-title><source>Zootaxa</source><volume>4027</volume>(<issue>1</issue>): <fpage>1</fpage>–<lpage>41</lpage>. <ext-link xlink:type="simple" ext-link-type="doi" xlink:href="10.11646/zootaxa.4027.1.1">https://doi.org/10.11646/zootaxa.4027.1.1</ext-link></mixed-citation></ref></ref-list></tp:taxon-treatment>
